# Supplementary material for: Phyllosphere Arthropods Facilitate Secondary Dispersal of Putative Mycoparasite Simplicillium: A Potential Biocontrol Strategy for Soybean Rust
Source: Microorganisms. 2025 Aug 31;13(9):2035. doi: 10.3390/microorganisms13092035 (PMC12472870; doi:10.3390/microorganisms13092035)
Supplement: Supplementary file 1 [file microorganisms-13-02035-s001.zip]

Archive with 1 entries (1 files):
- microorganisms-3793181-supplementary.xlsx
