# Supplementary material for: Phyllosphere Arthropods Facilitate Secondary Dispersal of Putative Mycoparasite Simplicillium: A Potential Biocontrol Strategy for Soybean Rust
Source: Microorganisms. 2025 Aug 31;13(9):2035. doi: 10.3390/microorganisms13092035 (PMC12472870; doi:10.3390/microorganisms13092035)
Supplement: Supplementary file 1 [file microorganisms-13-02035-s001.zip › microorganisms-3793181-supplementary.xlsx]

## Sheet: Figure1
Supplementary Table S1-1 (for Figure 1). Isolation results of Simplicillium-like white woolly colonies from soybean leaflets across different treatments and replicates.
Treatment	Repicate	Leaflet number	Number of colonies
Sealed Control	1	1	0
Sealed Control	1	2	1
Sealed Control	1	3	0
Sealed Control	1	4	1
Sealed Control	1	5	1
Sealed Control	1	6	0
Sealed Control	1	7	0
Sealed Control	1	8	0
Sealed Control	1	9	0
Sealed Control	2	1	0
Sealed Control	2	2	0
Sealed Control	2	3	0
Sealed Control	2	4	0
Sealed Control	2	5	0
Sealed Control	2	6	0
Sealed Control	2	7	0
Sealed Control	2	8	0
Sealed Control	2	9	0
Sealed Control	3	1	0
Sealed Control	3	2	0
Sealed Control	3	3	0
Sealed Control	3	4	Excluded*
Sealed Control	3	5	Excluded*
Sealed Control	3	6	Excluded*
Sealed Control	3	7	0
Sealed Control	3	8	0
Sealed Control	3	9	0
Unsealed Control	1	1	1
Unsealed Control	1	2	0
Unsealed Control	1	3	0
Unsealed Control	1	4	0
Unsealed Control	1	5	0
Unsealed Control	1	6	0
Unsealed Control	1	7	1
Unsealed Control	1	8	1
Unsealed Control	1	9	0
Unsealed Control	2	1	0
Unsealed Control	2	2	0
Unsealed Control	2	3	0
Unsealed Control	2	4	0
Unsealed Control	2	5	0
Unsealed Control	2	6	0
Unsealed Control	2	7	0
Unsealed Control	2	8	0
Unsealed Control	2	9	0
Unsealed Control	3	1	0
Unsealed Control	3	2	0
Unsealed Control	3	3	0
Unsealed Control	3	4	0
Unsealed Control	3	5	0
Unsealed Control	3	6	0
Unsealed Control	3	7	0
Unsealed Control	3	8	1
Unsealed Control	3	9	1
Sealed Inoculated	1	1	0
Sealed Inoculated	1	2	2
Sealed Inoculated	1	3	0
Sealed Inoculated	1	4	0
Sealed Inoculated	1	5	0
Sealed Inoculated	1	6	0
Sealed Inoculated	1	7	0
Sealed Inoculated	1	8	0
Sealed Inoculated	1	9	0
Sealed Inoculated	2	1	0
Sealed Inoculated	2	2	0
Sealed Inoculated	2	3	0
Sealed Inoculated	2	4	0
Sealed Inoculated	2	5	0
Sealed Inoculated	2	6	0
Sealed Inoculated	2	7	0
Sealed Inoculated	2	8	0
Sealed Inoculated	2	9	0
Sealed Inoculated	3	1	0
Sealed Inoculated	3	2	1
Sealed Inoculated	3	3	1
Sealed Inoculated	3	4	0
Sealed Inoculated	3	5	0
Sealed Inoculated	3	6	0
Sealed Inoculated	3	7	0
Sealed Inoculated	3	8	0
Sealed Inoculated	3	9	0
Unsealed Inoculated	1	1	1
Unsealed Inoculated	1	2	1
Unsealed Inoculated	1	3	0
Unsealed Inoculated	1	4	2
Unsealed Inoculated	1	5	0
Unsealed Inoculated	1	6	0
Unsealed Inoculated	1	7	3
Unsealed Inoculated	1	8	0
Unsealed Inoculated	1	9	0
Unsealed Inoculated	2	1	0
Unsealed Inoculated	2	2	0
Unsealed Inoculated	2	3	0
Unsealed Inoculated	2	4	5
Unsealed Inoculated	2	5	2
Unsealed Inoculated	2	6	2
Unsealed Inoculated	2	7	0
Unsealed Inoculated	2	8	2
Unsealed Inoculated	2	9	1
Unsealed Inoculated	3	1	7
Unsealed Inoculated	3	2	1
Unsealed Inoculated	3	3	3
Unsealed Inoculated	3	4	1
Unsealed Inoculated	3	5	0
Unsealed Inoculated	3	6	1
Unsealed Inoculated	3	7	1
Unsealed Inoculated	3	8	0
Unsealed Inoculated	3	9	1
Note:
* : These data were excluded from analysis due to contamination.

## Sheet: Figure 3
Supplementary Table S1-2 (for Figure 3). Isolation results of Simplicillium species from soybean leaflets across different treatments and replicates.
Treatment	Repicate	Leaflet number	Number of Simplicillium isolates	Simplicillium presence *2
Sealed Control	1	1	0	-
Sealed Control	1	2	0	-
Sealed Control	1	3	0	-
Sealed Control	1	4	0	-
Sealed Control	1	5	0	-
Sealed Control	1	6	0	-
Sealed Control	1	7	0	-
Sealed Control	1	8	0	-
Sealed Control	1	9	0	-
Sealed Control	2	1	0	-
Sealed Control	2	2	0	-
Sealed Control	2	3	0	-
Sealed Control	2	4	0	-
Sealed Control	2	5	0	-
Sealed Control	2	6	0	-
Sealed Control	2	7	0	-
Sealed Control	2	8	0	-
Sealed Control	2	9	0	-
Sealed Control	3	1	0	-
Sealed Control	3	2	0	-
Sealed Control	3	3	0	-
Sealed Control	3	4	Excluded*	Excluded
Sealed Control	3	5	Excluded*	Excluded
Sealed Control	3	6	Excluded*	Excluded
Sealed Control	3	7	0	-
Sealed Control	3	8	0	-
Sealed Control	3	9	0	-
Unsealed Control	1	1	0	-
Unsealed Control	1	2	0	-
Unsealed Control	1	3	0	-
Unsealed Control	1	4	0	-
Unsealed Control	1	5	0	-
Unsealed Control	1	6	0	-
Unsealed Control	1	7	0	-
Unsealed Control	1	8	0	-
Unsealed Control	1	9	0	-
Unsealed Control	2	1	0	-
Unsealed Control	2	2	0	-
Unsealed Control	2	3	0	-
Unsealed Control	2	4	0	-
Unsealed Control	2	5	0	-
Unsealed Control	2	6	0	-
Unsealed Control	2	7	0	-
Unsealed Control	2	8	0	-
Unsealed Control	2	9	0	-
Unsealed Control	3	1	0	-
Unsealed Control	3	2	0	-
Unsealed Control	3	3	0	-
Unsealed Control	3	4	0	-
Unsealed Control	3	5	0	-
Unsealed Control	3	6	0	-
Unsealed Control	3	7	0	-
Unsealed Control	3	8	0	-
Unsealed Control	3	9	0	-
Sealed Inoculated	1	1	0	-
Sealed Inoculated	1	2	0	-
Sealed Inoculated	1	3	0	-
Sealed Inoculated	1	4	0	-
Sealed Inoculated	1	5	0	-
Sealed Inoculated	1	6	0	-
Sealed Inoculated	1	7	0	-
Sealed Inoculated	1	8	0	-
Sealed Inoculated	1	9	0	-
Sealed Inoculated	2	1	0	-
Sealed Inoculated	2	2	0	-
Sealed Inoculated	2	3	0	-
Sealed Inoculated	2	4	0	-
Sealed Inoculated	2	5	0	-
Sealed Inoculated	2	6	0	-
Sealed Inoculated	2	7	0	-
Sealed Inoculated	2	8	0	-
Sealed Inoculated	2	9	0	-
Sealed Inoculated	3	1	0	-
Sealed Inoculated	3	2	0	-
Sealed Inoculated	3	3	1	+
Sealed Inoculated	3	4	0	-
Sealed Inoculated	3	5	0	-
Sealed Inoculated	3	6	0	-
Sealed Inoculated	3	7	0	-
Sealed Inoculated	3	8	0	-
Sealed Inoculated	3	9	0	-
Unsealed Inoculated	1	1	3	+
Unsealed Inoculated	1	2	1	+
Unsealed Inoculated	1	3	0	-
Unsealed Inoculated	1	4	0	-
Unsealed Inoculated	1	5	0	-
Unsealed Inoculated	1	6	0	-
Unsealed Inoculated	1	7	1	+
Unsealed Inoculated	1	8	0	-
Unsealed Inoculated	1	9	0	-
Unsealed Inoculated	2	1	0	-
Unsealed Inoculated	2	2	0	-
Unsealed Inoculated	2	3	0	-
Unsealed Inoculated	2	4	1	+
Unsealed Inoculated	2	5	1	+
Unsealed Inoculated	2	6	1	+
Unsealed Inoculated	2	7	0	-
Unsealed Inoculated	2	8	1	+
Unsealed Inoculated	2	9	1	+
Unsealed Inoculated	3	1	6	+
Unsealed Inoculated	3	2	1	+
Unsealed Inoculated	3	3	2	+
Unsealed Inoculated	3	4	1	+
Unsealed Inoculated	3	5	0	-
Unsealed Inoculated	3	6	2	+
Unsealed Inoculated	3	7	0	-
Unsealed Inoculated	3	8	0	-
Unsealed Inoculated	3	9	1	+
Note:
* : These data were excluded from analysis due to contamination.
*2 : ‘+’ indicates the presence of at least one isolate of Simplicillium obtained from the sample.

## Sheet: Molecular Identification
Supplementary Table S1-3. The list of molecular indentification
Isolate ID	Region	Species	Grouped with	Accession number/Not submitted	Replicate	Treatment	Resource	Notes
Sabi11	ITS	Simplicillium lamellicola	Sabi11	PX113195	2	Unsealed Inoculated	White colony	Representative strain
1Legg1	LSU	S. lamellicola	Sabi11	Not submitted	1	Unsealed Inoculated	Egg-like structure	Morphologically grouped with Sabi11
Th6	ITS	S. lamellicola	Th6	PX113194	3	Unsealed Inoculated	Thrips	Representative strain
Se1Cent	ITS	S. lamellicola	Th6	Not submitted	1	Unsealed Inoculated	White colony	100 % identical fromTh6
Sabi10	ITS	S. lamellicola	Th6	Not submitted	2	Unsealed Inoculated	White colony	100 % identical from Th6
3rep1	ITS	Simplicillium lanosoniveum	3rep1	PX113198	3	Unsealed Inoculated	White colony	Representative strain
3rep2	ITS	S. lanosoniveum	3rep1	Not submitted	3	Unsealed Inoculated	White colony	100 % identical from 3rep1
3rep3	ITS	S. lanosoniveum	3rep1	Not submitted	3	Unsealed Inoculated	White colony	100% identical from 3rep1
3rep4	ITS	S. lanosoniveum	3rep1	Not submitted	3	Unsealed Inoculated	White colony	100 % identical from 3rep1
3rep6	ITS	S. lanosoniveum	3rep1	Not submitted	3	Unsealed Inoculated	White colony	100 % identical from 3rep1
3rep7	ITS	S. lanosoniveum	3rep1	Not submitted	3	Unsealed Inoculated	White colony	100 % identical from 3rep1
3rep8	ITS	S. lanosoniveum	3rep1	Not submitted	3	Unsealed Inoculated	White colony	100 % identical from 3rep1
3rep9	ITS	S. lanosoniveum	3rep1	Not submitted	3	Unsealed Inoculated	White colony	100 % identical from 3rep1
3rep10	ITS	S. lanosoniveum	3rep1	Not submitted	3	Unsealed Inoculated	White colony	100 % identical from 3rep1
3rep12	ITS	S. lanosoniveum	3rep1	Not submitted	3	Unsealed Inoculated	White colony	100 % identical from 3rep1
3rep18	ITS	S. lanosoniveum	3rep1	Not submitted	3	Sealed Inoculated	White colony	100 % identical from 3rep1
Th5	ITS	Simplicillium subtropicum	Th5	PX113197	3	Unsealed Inoculated	Thrips	Representative strain from thrips
3rep13	ITS	S. subtropicum	Th5	Not submitted	3	Unsealed Inoculated	White colony	100 % identical from Th5
3L3-1	LSU	S. subtropicum	3L3-1	PX113200	1	Unsealed Inoculated	White colony	Representative strain from white colonies, morphologically similar to Th5
Sabi7	ITS	Simplicillium sympodiophprum	Sabi7	PX113199	2	Unsealed Inoculated	White colony	Representative strain
se1Left	ITS	S. sympodiophprum	Sabi7	Not submitted	1	Unsealed Inoculated	White colony	1bp difference from Sabi7
Sabi3	ITS	S. sympodiophorum	Sabi7	Not submitted	2	Unsealed Inoculated	White colony	100 % identical from Sabi7
Sabi8	ITS	S. sympodiophorum	Sabi7	Not submitted	2	Unsealed Inoculated	White colony	100% identical from Sabi7
1L2	LSU	S. sympodiophorum	Sabi7	Not submitted	1	Unsealed Inoculated	White colony	Morphologically grouped with Sabi7
